# Supplementary material for: Spatial integration of multi-omics data from serial sections using the novel Multi-Omics Imaging Integration Toolset
Source: Gigascience. 2025 May 14;14:giaf035. doi: 10.1093/gigascience/giaf035 (PMC12077394; doi:10.1093/gigascience/giaf035)
Supplement: giaf035_Supplemental_Files [file giaf035_supplemental_files.zip]

Archive with 16 entries (16 files):
- Supplementary Material_Supplementary Figures.docx
- Supplementary Material_Supplementary Methods.docx
- Supplementary Material_Supplementary Results.docx
- Supplementary Table 1.xlsx
- Supplementary Table 10.xlsx
- Supplementary Table 11.xlsx
- Supplementary Table 12.xlsx
- Supplementary Table 13.xlsx
- Supplementary Table 2.xlsx
- Supplementary Table 3.xlsx
- Supplementary Table 4.xlsx
- Supplementary Table 5.xlsx
- Supplementary Table 6.xlsx
- Supplementary Table 7.xlsx
- Supplementary Table 8.xlsx
- Supplementary Table 9.xlsx
