# Supplementary material for: Spatial integration of multi-omics data from serial sections using the novel Multi-Omics Imaging Integration Toolset
Source: Gigascience. 2025 May 14;14:giaf035. doi: 10.1093/gigascience/giaf035 (PMC12077394; doi:10.1093/gigascience/giaf035)
Supplement: giaf035_Supplemental_Files [file giaf035_supplemental_files.zip › Supplementary Table 1.xlsx]

## Sheet: Sheet1
Staining types of registration pairs	Adjacent image pairs per sample	Adjacent image pairs in total after excluding low quality images	Distant image pairs per sample	Distant image pairs after excluding low quality images
HES - HES	1	31	2	60
HES – HE	2	63	1	31
HES – MTS	1	32	1	31
HES - IHC	1	28
MTS - IHC	1	30
IHC - IHC	1	28
