# Supplementary material for: Spatial integration of multi-omics data from serial sections using the novel Multi-Omics Imaging Integration Toolset
Source: Gigascience. 2025 May 14;14:giaf035. doi: 10.1093/gigascience/giaf035 (PMC12077394; doi:10.1093/gigascience/giaf035)
Supplement: giaf035_Supplemental_Files [file giaf035_supplemental_files.zip › Supplementary Table 10.xlsx]

## Sheet: Sheet1
Experiment Type	Sample ID	Correlations		Correlations		Correlations		Distance between adjacent sections
		CSGS vs. Citrate		CSGS vs. Zinc		CSGS vs. Spermine
		ρ	p	ρ	p	ρ	p
IntMatchHist	P06_7	0.5642313370809804	1.5134012781789033e-28	0.38154244662523035	1.2386271597096142e-12	0.5188059783035522	1.3868696318361916e-23	10 µm
	P04_3	0.6133487834562478	2.1665758509335893e-42	0.5161936696688542	2.038319073701684e-28	0.6256306966560591	1.1915101543279386e-43	10 µm
	P08_3	0.0832982265866923	0.25447553068137396	0.016691285880562533	0.8196766796851369	0.3716819710821149	1.1087287400925132e-07	10 µm
	P07_7	0.2760949834567819	9.344657558358472e-08	0.2661087206708708	2.7694428424277115e-07	0.28356169804017145	2.3994076498003132e-08	10 µm
	P28_3	0.5277878296269841	4.694455864271451e-42	0.45457526778846624	2.601038827671494e-30	0.5030476088386217	2.4449875286187687e-38	20 µm
	P30_4	0.5985195650904109	5.607112449389814e-42	0.49022035069755115	1.1753762650768133e-26	0.5513354115052785	6.003602889898405e-33	20 µm
	P22_4	0.4002693376888879	3.090669147613162e-12	0.3641050741489902	3.1007401208336296e-10	0.4897752048718141	1.7637315326143746e-18	20 µm
IntWithoutMatchHist	P06_7	0.26005740526354726	7.923338941145158e-10	0.1974296170898515	3.63221744629098e-06	0.23427569067505338	3.730163750715272e-08	10 µm
	P04_3	0.41935534057839796	2.5169112358148142e-29	0.3554130545488243	5.771302685667715e-21	0.4280381144250666	4.944884564802084e-30	10 µm
	P08_3	0.006865802576761009	0.8903058729204616	-0.052377761666108955	0.29240903740136615	0.2731014434051028	3.205620036438403e-08	10 µm
	P07_7	0.23568269850094206	5.072513005605017e-08	0.19242406813020205	9.543093605365783e-06	0.26453379681738237	5.31215824975114e-10	10 µm
	P28_3	0.48050907586015423	1.0765149367710567e-42	0.4202868675138177	4.6930264663899725e-32	0.4239860860316053	1.1957894718997295e-32	20 µm
	P30_4	0.3293578602255765	3.538074155199839e-17	0.24445516756886226	6.682839335821597e-10	0.3159028446479533	4.789584598864002e-15	20 µm
	P22_4	0.38399344713196526	1.9064230997466174e-14	0.35235631397619427	2.954174314801683e-12	0.4495414921317786	1.6551002160638938e-19	20 µm
ArtIntMatchHist	P06_7	0.3429343028601215	2.9442695667096697e-09	0.36040464471785144	3.8885398922842386e-10	0.3439108361671852	6.113947130129864e-09	10 µm
	P04_3	0.3288164959722315	2.369165014526848e-09	0.3848407061894781	1.5923810360274585e-12	0.3237242733887029	1.13025833403712e-08	10 µm
	P08_3	0.1274438499677863	0.13347398521816684	0.20184262759072663	0.016780101439225127	-0.1579829493923454	0.05431836009652042	10 µm
	P07_7	0.0707324307903441	0.2576206926922954	0.10853540045468377	0.08185636944559219	0.11496910048065918	0.06626927077527152	10 µm
	P28_3	0.3053360514153219	3.488928547000572e-09	0.14956038654860646	0.004513171330835442	0.3727432495166383	2.422370105697419e-13	20 µm
	P30_4	0.46482775250540925	2.9727576416876576e-19	0.48555965243072957	4.2177681829109135e-21	0.41430124635011195	5.398765412946232e-15	20 µm
	P22_4	-0.03575982029020703	0.6327078794250902	-0.021154352093578608	0.7774355081349726	0.02901386748844376	0.7022757785357829	20 µm
ArtIntWithoutMatchHist	P06_7	-0.016796937547072465	0.6956082175558876	0.11800228913018984	0.005813693594024572	-0.009759316861762688	0.8206675567958588	10 µm
	P04_3	-0.017278726012647894	0.6606411669189198	-0.03471370504351931	0.37765435941347303	-0.04368156416397501	0.2698394662480854	10 µm
	P08_3	0.12768454217680864	0.01129095360246746	0.13105403299647453	0.009295344403024989	-0.10574413165719927	0.03962944726016396	10 µm
	P07_7	-0.04925242973300832	0.2659633794744906	-0.029129526870830043	0.5107601569882605	0.036362603676018845	0.41115790678585085	10 µm
	P28_3	0.03860155194667746	0.30401269876498016	0.02859699800280849	0.446453376656323	0.04880041948593957	0.19495701975916058	20 µm
	P30_4	0.19401048336245375	1.6851673429904372e-06	0.18993291648032354	2.7941264654264678e-06	0.1114718124481163	0.0070567284892786184	20 µm
	P22_4	-0.16326387700160286	0.001912659669237674	-0.21809988432590013	3.06910229553253e-05	-0.19934454434454435	0.0001704616331429568	20 µm
