# Supplementary material for: Spatial integration of multi-omics data from serial sections using the novel Multi-Omics Imaging Integration Toolset
Source: Gigascience. 2025 May 14;14:giaf035. doi: 10.1093/gigascience/giaf035 (PMC12077394; doi:10.1093/gigascience/giaf035)
Supplement: giaf035_Supplemental_Files [file giaf035_supplemental_files.zip › Supplementary Table 11.xlsx]

## Sheet: Sheet1
	Affine registration	Non-rigid registration
Resolution	1024 x 1024	1024 x 1024
Kernel metric, kernel size	NCC, 10	NCC, 10
Pyramid iterations	100, 50, 10	100, 50, 10
Rigid search iterations	10000	-
Rigid search: standard deviation of rotation	180	-
Pre-sigma	-	5
Post-sigma	-	4
