# Supplementary material for: Spatial integration of multi-omics data from serial sections using the novel Multi-Omics Imaging Integration Toolset
Source: Gigascience. 2025 May 14;14:giaf035. doi: 10.1093/gigascience/giaf035 (PMC12077394; doi:10.1093/gigascience/giaf035)
Supplement: giaf035_Supplemental_Files [file giaf035_supplemental_files.zip › Supplementary Table 12.xlsx]

## Sheet: Sheet1
	YOLO8 based tissue segmentation	Otsu segmentation
Hausdorff distance (in µm)	69.159 ± 54.434	140.814 ± 150.031
DSC	0.975 ± 0.021	0.924 ± 0.139
Precision	0.982 ± 0.020	0.990 ± 0.025
Recall	0.997 ± 0.007	0.933 ± 0.138
