# Supplementary material for: Spatial integration of multi-omics data from serial sections using the novel Multi-Omics Imaging Integration Toolset
Source: Gigascience. 2025 May 14;14:giaf035. doi: 10.1093/gigascience/giaf035 (PMC12077394; doi:10.1093/gigascience/giaf035)
Supplement: giaf035_Supplemental_Files [file giaf035_supplemental_files.zip › Supplementary Table 13.xlsx]

## Sheet: Sheet1
	Hausdorff distance (in µm)	DSC	Precision	Recall	Size of test set
H&E	58.256 ± 57.009	0.983 ± 0.011	0.988 ± 0.010	0.997 ± 0.002	32
HES	65.731 ± 53.043	0.975 ± 0.023	0.980 ± 0.022	0.998 ± 0.004	160
MTS	36.382 ± 24.136	0.987 ± 0.008	0.991 ± 0.008	0.997 ± 0.001	32
IHC	105.082 ± 63.648	0.964 ± 0.022	0.971 ± 0.022	0.996 ± 0.007	61
