# Supplementary material for: Spatial integration of multi-omics data from serial sections using the novel Multi-Omics Imaging Integration Toolset
Source: Gigascience. 2025 May 14;14:giaf035. doi: 10.1093/gigascience/giaf035 (PMC12077394; doi:10.1093/gigascience/giaf035)
Supplement: giaf035_Supplemental_Files [file giaf035_supplemental_files.zip › Supplementary Table 2.xlsx]

## Sheet: Sheet 1
	GreedyFHist registration statistics			HistoReg registration statistics
	mean_tre	median_tre	duration	mean_tre	median_tre	duration
mean	46.337530	37.463759	49.900538	213.162640	217.064012	68.019139
std	98.945967	99.402239	6.741986	455.519875	486.843988	5.668103
min	10.655793	6.446075	38.785833	13.342078	10.440358	54.548674
0.25	21.728368	15.940309	45.782436	24.504162	19.140900	63.822693
0.5	29.157621	21.025423	49.225242	35.504150	25.369677	67.586802
0.75	45.089840	32.208928	53.146396	70.182798	53.393361	71.835330
max	1404.520171	1410.144667	98.881061	1952.986846	2111.311390	84.561366
