# Supplementary material for: Spatial integration of multi-omics data from serial sections using the novel Multi-Omics Imaging Integration Toolset
Source: Gigascience. 2025 May 14;14:giaf035. doi: 10.1093/gigascience/giaf035 (PMC12077394; doi:10.1093/gigascience/giaf035)
Supplement: giaf035_Supplemental_Files [file giaf035_supplemental_files.zip › Supplementary Table 3.xlsx]

## Sheet: Sheet1
Moving Image -Sectioning position	Fixed Image -Sectioning position	Moving Image -Staining type	Fixed image - Staining type	Groupwise registration - Intermediate Staining types	Groupwise registration - Number of sections per groupwise registration	Number of registrations over all samples (after removal of damaged sections)
1	6	HES	HES	HE, HES	4	30
2	7	HE	HES	HES, HES	4	31
3	8	HES	MTS	HES, HES	4	31
6	11	HES	HES	HES, MTS, IHC, IHC	6	30
