# Supplementary material for: Spatial integration of multi-omics data from serial sections using the novel Multi-Omics Imaging Integration Toolset
Source: Gigascience. 2025 May 14;14:giaf035. doi: 10.1093/gigascience/giaf035 (PMC12077394; doi:10.1093/gigascience/giaf035)
Supplement: giaf035_Supplemental_Files [file giaf035_supplemental_files.zip › Supplementary Table 4.xlsx]

## Sheet: Sheet1
Registration method	MM-TRE	AM-TRE (± SD)	Duration (mean ± SD)
Distant pairwise registration	100.406	292.452 ± 491.220	143.71 ± 15.482
Distant groupwise registration	89.871	176.813 ± 300.132	311.35 ± 79.331
