# Supplementary material for: Spatial integration of multi-omics data from serial sections using the novel Multi-Omics Imaging Integration Toolset
Source: Gigascience. 2025 May 14;14:giaf035. doi: 10.1093/gigascience/giaf035 (PMC12077394; doi:10.1093/gigascience/giaf035)
Supplement: giaf035_Supplemental_Files [file giaf035_supplemental_files.zip › Supplementary Table 5.xlsx]

## Sheet: Sheet1
Fixed Image – Sectioning Position	Fixed Image – Staining Type	Fixed Image – Spatial Omics Type	Moving Image – Sectioning Position	Moving Image – Staining Type	Moving Image – Spatial Omics Type	Number of integrated sections	Distance between sections (in µm)
2	HE	ST	6	HES	MALDI MSI – positive ion mode	7	40-80
2	HE	ST	7	HES	MALDI MSI – negative ion mode	7	50-100
