# Supplementary material for: Spatial integration of multi-omics data from serial sections using the novel Multi-Omics Imaging Integration Toolset
Source: Gigascience. 2025 May 14;14:giaf035. doi: 10.1093/gigascience/giaf035 (PMC12077394; doi:10.1093/gigascience/giaf035)
Supplement: giaf035_Supplemental_Files [file giaf035_supplemental_files.zip › Supplementary Table 7.xlsx]

## Sheet: Citrate-Spermine Gene Signature
Genes in Citrate-Spermine Secretion Gene Signature	Genes found in spatial transcriptomics data
ALOX15B	ABAT
RAB27A	ACAA1
NCAPD3	ACAD8
NANS	ACAT2
ENDOD1	ACLY
AZGP1	ACPP
BCAS1	ADH5
ANPEP	AFF3
ACAD8	ALDH1A3
MIPEP	ALDH3A2
MYBPC1	ALOX15B
YIPF1	ANG
ACADL	ANPEP
GNMT	ANTXR2
EHHADH	ANXA3
TFF3	ARG2
DBI	AZGP1
FAM3B	BAIAP2
AFF3	BBS4
SLC45A3	BNIP3
CPE	CD38
MT1G	CD9
CHRNA2	CHRNA2
EPHX2	CPE
PPAPDC2	CREB3L4
PPP1R7	CYB561
COBL	CYB5A
SLC9A2	DBI
DHRS7	DCXR
PTPRM	DDAH1
STXBP6	DHRS7
DCXR	DPP4
LIFR	ENDOD1
MT1M	EPHX2
INPP4B	ERP29
DPP4	FAM111A
ABAT	FAM174B
PCCA	FAM3B
BNIP3	FDFT1
ALDH3A2	FECH
GREB1	FXYD3
FAM174B	GCNT2
CYB561	GLB1L2
SMS	GLUD1
ERP29	GMPR
SLC2A12	GNMT
LEPREL1	GOT2
GNE	GREB1
MT1F	HERPUD1
FXYD3	HMG20B
RDH11	HPGD
ABHD2	IL1R1
AUH	ITM2C
GLUD1	KIAA0319L
BBS4	KLK2
ARG2	KLK4
SEPP1	LIFR
GLB1L3	MAGEH1
CHRM1	MESP1
MON1B	MIPEP
ACAA1	MON1B
ADPGK	MRPS23
RLN1	MT1E
CD9	MT1F
PAK1IP1	MT1G
TSPAN1	MT1M
MPPED2	MT1X
ANG	MT2A
TMPRSS2	MYBPC1
GSTA4	NANS
EXTL2	NBL1
RNASE4	NCAPD3
ADH5	NPNT
ARHGEF7	NSMCE1
KLK4	PAK1IP1
CYP2J2	PEBP4
BAIAP2	PPP1R7
SLC1A5	PTN
GLB1L2	PTPRM
SLC2A10	RAB27A
SLC39A10	RCAN3
REEP5	RDH11
ALDH1A3	REEP5
TMBIM6	RLN1
SCIN	RNASE4
DDAH1	SLC1A5
ACAT2	SLC2A10
ANTXR2	SLC2A12
ACP2	SLC39A10
HERPUD1	SLC45A3
TMEM220	SMS
FAM111A	SOCS2
TMEM66	SORD
KIAA0319L	SPDEF
MAGEH1	SPINT2
SPDEF	ST6GALNAC1
ACPP	TFF3
HMG20B	THYN1
FDFT1	TMBIM6
TUSC3	TMEM220
ST6GALNAC1	TMPRSS2
TUBB2A	TRPM4
ACOX3	TSC22D3
PEBP4	TSPAN1
MESP1	TUBB2A
TSC22D3	TUSC3
CYP2U1	VGLL3
SORD	YIPF1
VGLL3
CREB3L4
IL1R1
MRPS23
RCAN3
CPEB3
CYB5A
CNTNAP2
PPP1R13B
GMPR
CTBS
MT1X
HPGD
CMAS
TRPM4
NSMCE1
ITM2C
THYN1
CD38
SOCS2
LMO7
NEO1
PTN
ZNF589
FECH
ANXA3
NBL1
BTBD11
NPNT
LPAR3
MT1E
COG5
PPL
GOT2
GCNT2
ACLY
TXNDC11
MT2A
C1orf115
CEBPA
SPINT2
KLK2
