# Supplementary material for: Spatial integration of multi-omics data from serial sections using the novel Multi-Omics Imaging Integration Toolset
Source: Gigascience. 2025 May 14;14:giaf035. doi: 10.1093/gigascience/giaf035 (PMC12077394; doi:10.1093/gigascience/giaf035)
Supplement: giaf035_Supplemental_Files [file giaf035_supplemental_files.zip › Supplementary Table 8.xlsx]

## Sheet: Sheet1
Metabolite	Sample ID	Log2FC	Test statistic	pvalue
Citrate	P04_3	-0.492	6641.0	7.434E-48
	P06_7	-0.137	8731.0	1.586E-51
	P07_7	-0.137	13143.0	2.219E-17
	P08_3	-0.818	3904.0	2.918E-19
	P22_4	-0.242	7151.0	7.848E-17
	P28_3	-0.148	19362.0	8.673E-55
	P30_4	-0.262	8048.0	1.699E-58
Spermine	P04_3	-1.261	5036.0	4.590E-56
	P06_7	-0.679	10882.0	1.128E-43
	P07_7	-0.597	12114.0	2.180E-24
	P08_3	-0.498	5737.0	1.150E-11
	P22_4	-1.011	3749.0	1.222E-31
	P28_3	-0.892	14093.0	4.930E-68
	P30_4	-1.293	7189.0	4.673E-53
Zinc	P04_3	-1.118	6711.0	1.315E-47
	P06_7	-0.283	19581.0	1.784E-19
	P07_7	-0.478	11599.0	1.517E-21
	P08_3	-0.485	7253.0	3.301E-05
	P22_4	-0.516	7680.0	8.202E-15
	P28_3	-0.475	38657.0	2.866E-17
	P30_4	-0.987	10303.0	4.435E-51
