# Supplementary material for: Spatial integration of multi-omics data from serial sections using the novel Multi-Omics Imaging Integration Toolset
Source: Gigascience. 2025 May 14;14:giaf035. doi: 10.1093/gigascience/giaf035 (PMC12077394; doi:10.1093/gigascience/giaf035)
Supplement: giaf035_Supplemental_Files [file giaf035_supplemental_files.zip › Supplementary Table 9.xlsx]

## Sheet: Sheet1
metabolite	sample_id	ρ - without tissue type matching	ρ - tissue type matching	n - without tissue type matching	n - tissue type matching	p-value
citrate	P06_7	0.26005740526354726	0.5642313370809804	542	323	6.34356867951721e-08
	P04_3	0.41935534057839796	0.6133487834562478	656	397	1.38779264230324e-05
	P08_3	0.006865802576761009	0.0832982265866923	406	189	0.193677813631141
	P07_7	0.23568269850094206	0.2760949834567819	522	362	0.26432428477626
	P28_3	0.48050907586015423	0.5277878296269841	717	568	0.129984053914087
	P30_4	0.3293578602255765	0.5985195650904109	621	418	1.95509600627463e-08
	P22_4	0.38399344713196526	0.4002693376888879	370	281	0.404425784760005
zinc	P06_7	0.1974296170898515	0.38154244662523035	542	323	0.0021206994433823
	P04_3	0.3554130545488243	0.5161936696688542	656	397	0.0008814841910832
	P08_3	-0.052377761666108955	0.016691285880562533	406	189	0.217773914566398
	P07_7	0.19242406813020205	0.2661087206708708	522	362	0.128478886225652
	P28_3	0.4202868675138177	0.45457526778846624	717	568	0.225657231237725
	P30_4	0.24445516756886226	0.49022035069755115	621	418	3.09586043941501e-06
	P22_4	0.35235631397619427	0.3641050741489902	370	281	0.43269331594172
spermine	P06_7	0.23427569067505338	0.5188059783035522	539	322	1.00967898037956e-06
	P04_3	0.4280381144250666	0.6256306966560591	643	389	8.78357312464124e-06
	P08_3	0.2731014434051028	0.3716819710821149	397	192	0.106563978891693
	P07_7	0.26453379681738237	0.28356169804017145	534	374	0.380544409737219
	P28_3	0.4239860860316053	0.5030476088386217	717	577	0.036031530793028
	P30_4	0.3159028446479533	0.5513354115052785	586	397	3.46459540500653e-06
	P22_4	0.4495414921317786	0.4897752048718141	364	283	0.258344339175014
